# Supplementary material for: Activation of Transcription Factor EB Alleviates Tubular Epithelial Cell Injury via Restoring Lysosomal Homeostasis in Diabetic Nephropathy
Source: Oxid Med Cell Longev. 2022 Jan 12;2022:2812493. doi: 10.1155/2022/2812493 (PMC8786470; doi:10.1155/2022/2812493)
Supplement: Supplementary Materials — Supplemental Figure S1: autophagy is impaired in diabetic TECs. Supplemental Figure S2: overexpression of TFEB in HK-2 cells. Supplemental Table S1: primer sequences for qRT-PCR. [file 2812493.f1.zip]

Archive with 3 entries (3 files):
- fig S1.ai
- fig S2.ai
- Supplementary information 3.docx
